# Supplementary material for: An exploratory study for tuft cells in the breast and their relevance in triple-negative breast cancer: the possible relationship of SOX9
Source: BMC Cancer. 2023 May 13;23:438. doi: 10.1186/s12885-023-10949-5 (PMC10183142; doi:10.1186/s12885-023-10949-5)
Supplement: Supplementary file 2 — Additional file 2: Table S1. The pathological data of the TMAs. Table S2. Expression profiles of POU2F3-expressing cells. Table S3. Genes significantly expressed in cells within Clusters 1-2. [file 12885_2023_10949_MOESM2_ESM.zip]

Archive with 2 entries (2 files):
- Breast. POU2F3_TableS.xlsx
- table s1.pdf
