# Supplementary material for: An exploratory study for tuft cells in the breast and their relevance in triple-negative breast cancer: the possible relationship of SOX9
Source: BMC Cancer. 2023 May 13;23:438. doi: 10.1186/s12885-023-10949-5 (PMC10183142; doi:10.1186/s12885-023-10949-5)
Supplement: Supplementary file 2 — Additional file 2: Table S1. The pathological data of the TMAs. Table S2. Expression profiles of POU2F3-expressing cells. Table S3. Genes significantly expressed in cells within Clusters 1-2. [file 12885_2023_10949_MOESM2_ESM.zip › Breast. POU2F3_TableS.xlsx]

## Sheet: Table S1
Table S1. The pathological data of the TMAs
All cancers		* 2144
Diagnosis	No special type (NST)	1648
	Lobular	241
	Others	185
	NA	70
Histological Nottingham grade	G1	252
	G2	1166
	G3	726
pT	1	1023
	2	855
	3-4	202
	NA	64
pN	0	981
	1	439
	2	166
	3	119
	NA	439
pM	0	279
	1	151
	NA	1714
ER	Positive	895
	Negative	255
	NA	994
PR	Positive	719
	Negative	505
	NA	920
HER2	Positive	137
	Negative	1096
	NA	911
Triple-negaive	Yes	174
	No	932
	NA	1038
NA: not available
* We could evaluate 1853 TMA cores/cases as to POU2F3-IHC among them, and enrolled them in this study.

## Sheet: Table S2
Table S2. Expression profiles of POU2F3-expressing cells
Cell ID	Clusters	POU2F3	GFI1B	SOX9	AVIL
1	0	1.74539	0	0	0
2	9	0.310262	0	0.310262	0
3	1	0.309526	0	0.54555	0.309526
4	2	0.30029	0	1.42365	0.30029
5	4	0.47599	0	0.47599	0
6	2	0.434479	0	0.736358	0
7	1	0.254432	0	0.457082	0
8	2	1.02222	0	0	0
9	2	0.330479	0	1.2089	0.330479
10	6	0.284192	0	0.972081	0
11	4	0.945292	0	0	0
12	18	0.255248	0	1.28566	0
13	1	0.284086	0	0	0
14	2	1.04761	0	2.12862	0
15	3	1.3591	0	0	0
16	5	0.247457	0	0.877061	0
17	2	0.831685	0	2.01302	0
18	3	0.598177	0	0.598177	0
19	3	0.617527	0	0.617527	0
20	9	0.30396	0	0	0.30396
21	1	0.450143	0	0.759438	0
22	0	0.396122	0	0.679099	0
23	2	0.201258	0	0.849143	0.201258
24	1	0.410528	0	0.700733	0
25	4	0.706406	0	1.40612	0
26	1	0.355564	0	0.355564	0
27	6	0.740954	0	0	0
28	1	0.678525	0	0	0
29	2	0.216071	0	0.894921	0.216071
30	2	0.723824	0	1.2963	0
31	2	0.275767	0	1.50251	0
32	6	0.423166	0	0.423166	0
33	0	0.352035	0	0.611892	0
34	2	0.523429	0	0.865254	0.523429
35	10	0.732944	0	1.44541	0
36	0	0.654296	0	1.32744	0
37	2	0.560431	0	1.17997	0
38	8	0.0999653	0	0.718486	0.0999653
39	2	0.414289	0	0.414289	0
40	2	0.374438	0	1.31508	0
41	15	0.322092	0	0.760822	0
42	1	0.826229	0	0.826229	0.826229
43	6	0.258701	0	0.258701	0.258701
44	2	1.23071	0	1.76598	0
45	2	0.218316	0	1.53895	0
46	0	0.480254	0	1.04713	0
47	5	0.411814	0	0.702656	0
48	2	0.352198	0	0.612144	0
49	6	0.174292	0	1.12961	0.174292
50	5	0.504637	0	0.504637	0
51	2	0.283098	0	1.19109	0
52	15	0.202644	0	0.987595	0
53	3	0.377831	0	0	0
54	1	0.316782	0	0.316782	0
55	3	0.467423	0	0.467423	0
56	0	0.286504	0	0	0
57	5	0.395234	0	0.395234	0.395234
58	0	0.397878	0	1.77268	0
59	3	0.474724	0	0	0
60	1	0.812949	0	1.79479	0
61	1	0.518488	0	1.31317	0
62	4	1.24338	0	0	0
63	1	0.891611	0	0	0
64	2	0.443286	0	0	0
65	2	0.213757	0	0.784637	0
66	2	0.431603	0	0.431603	0.431603
67	15	0.143647	0	1.04862	0
68	1	0.257293	0	0.631417	0
69	2	0.192079	0	1.47893	0
70	2	0.170398	0	0.910762	0
71	6	0.229046	0	0.572222	0
72	2	0.171565	0	0.987475	0.171565
73	0	1.11999	0	0	0
74	1	0.425542	0	1.13837	0
75	2	0.531284	0	0.876397	0
76	1	0.225315	0	0.225315	0
77	2	0.42512	0	0.951395	0
78	2	0.530015	0	0.530015	0
79	15	0.14809	0	1.43326	0
80	2	0.15728	0	1.75251	0
81	2	0.886464	0	1.34887	0
82	2	0.207494	0	0.766839	0.207494
83	2	0.470424	0	0.916963	0
84	3	0.387539	0	0.666136	0
85	15	0.556145	0	0	0
86	5	0.37688	0	1.43606	0
87	10	0.545383	0	1.03431	0
88	4	1.28266	0	0	0
89	3	0.278168	0	0.495559	0.278168
90	2	0.246464	0	0.444036	0
91	5	0.614823	0	0.614823	0
92	15	0.285885	0	1.78576	0
93	5	0.266788	0	0.477182	0.798882
94	18	0.55624	0	0.911562	0
95	2	0.325241	0	0.931162	0.325241
96	2	0.128325	0	0.862563	0
97	1	0.145512	0	0.385191	0.145512
98	2	0.414515	0	0.706692	0
99	1	0.422114	0	0.718018	0
100	15	0.100231	0	1.02685	0
101	6	0.217934	0	0.796391	0.396767
102	5	0.309797	0	0.309797	0
103	1	1.09708	0	0	0
104	6	0.19491	0	1.21409	0
105	2	0.52727	0	1.64206	0
106	5	0.406585	0	0.406585	0.812796
107	10	1.97778	0	0	0
108	0	0.412073	0	0.928153	0
109	6	0.387357	0	0.66586	0
110	2	0.33392	0	0.78358	0
111	9	0.138894	0	0.467507	0.138894
112	6	0.241852	0	1.31803	0
113	2	0.300973	0	1.58164	0
114	4	0.499922	0	0.499922	0
115	1	0.194716	0	1.00053	0
116	1	0.359374	0	0	0
117	2	0.390528	0	0	0
118	2	0.20082	0	1.23735	0
119	10	0.236366	0	0.427407	0
120	1	0.248285	0	1.0895	0
121	2	0.238605	0	0.592459	0
122	2	0.399861	0	0.68473	0
123	2	0.14139	0	0.982309	0.14139
124	18	0.329556	0	2.33876	0
125	18	0.250504	0	0.760195	0.250504
126	2	0.295384	0	1.11902	0.295384
127	2	0.377196	0	0.377196	0.377196
128	0	1.50032	0	0	0
129	6	0.496149	0	1.07403	0
130	1	0.173465	0	0.563993	0.173465
131	8	0.200211	0	0.93673	0
132	1	0.151456	0	0.503262	0
133	18	0.37349	0	1.03361	0
134	2	0.423766	0	1.29158	0
135	2	0.336815	0	0.956251	0
136	18	0.342464	0	1.23851	0.597091
137	1	0.482024	0	0.482024	0
138	18	0.444508	0	0.444508	0
139	1	0.437453	0	1.45688	0.437453
140	2	0.179674	0	1.26941	0
141	1	0.228081	0	0.570166	0.228081
142	2	0.541944	0	1.02904	0
143	2	0.16972	0.16972	1.16928	0
144	6	0.78522	0	1.21958	0
145	1	0.736557	0	0	0
146	6	0.410819	0	0.925908	0
147	2	0.298215	0	1.41757	0
148	2	0.212522	0	0.666378	0
149	2	0.325551	0	0.570746	0
150	8	0.104006	0	1.01295	0
151	3	0.719285	0	0	0
152	1	0.202821	0	0.641544	0.290637
153	6	0.259782	0	0.636547	0
154	4	1.2469	0	0	0
155	20	0.681407	0	0.681407	0
156	2	1.0599	0	0	0
157	1	0.0948749	0	0.872672	0.0948749
158	1	0.601961	0	0	0
159	3	0.521058	0	1.31781	0
160	2	0.0975508	0	0.479214	0
161	1	0.415888	0	0.828242	0
162	18	0.341448	0	0.341448	0
163	6	0.550866	0	1.16448	0
164	1	0.153223	0	1.09428	0.286058
165	18	0.313894	0	1.54489	0
166	9	0.0645485	0	0.236422	0.0645485
167	18	0.212894	0	1.3473	0
168	1	0.395107	0	0.67757	0
169	1	0.338299	0	1.10287	0.338299
170	9	0.0738583	0	0.611501	0
171	5	0.840424	0	0	0
172	8	1.68594	0	0	0
173	2	0.254166	0	1.67537	0
174	1	0.299633	0	1.01044	0
175	21	0.228804	0	0.933177	0
176	1	0.180975	0	0.334163	0
177	5	0.793288	0	0	0
178	6	0.368149	0	1.41474	0
179	2	0.619105	0	1.74309	0
180	17	1.40581	0	0	0
181	18	0.232883	0	1.21197	0.232883
182	18	0.259132	0	1.02059	0
183	2	0.161856	0	1.29071	0.301128
184	2	0.698337	0	0	0
185	21	0.445784	0	0.318072	0
186	15	0.737466	0	1.15728	0
187	20	0.417147	0	1.12184	0.417147
188	1	0.112781	0	1.10843	0
189	21	0.245807	0	0.982795	0
190	1	0.278675	0	0.618967	0
191	6	0.50581	0	0.840125	0
192	6	0.247095	0	1.25923	0
193	2	0.207325	0	0.868065	0
194	18	0.532878	0	0.878654	0
195	1	0.217972	0	0.900694	0
196	2	0.606629	0	1.79266	0
197	6	0.356185	0	1.14402	0
198	18	0.359335	0	1.39293	0
199	1	0.172386	0	1.47852	0
200	2	0.424131	0	0.949643	0
201	1	0.107782	0	0.995866	0
202	10	0.763912	0	0.763912	0
203	21	0.211444	0	0.663637	0.211444
204	6	0.259653	0	0.465595	0
205	1	0.318164	0	0.559161	0
206	18	0.721397	0	1.99386	0
207	1	0.0922968	0	0.770239	0
208	1	0.128563	0	0.863704	0.128563
209	18	0.68784	0	0	0
210	2	0.141362	0	0.564864	0
211	2	0.177313	0	0.574375	0.177313
212	2	0.644642	0	1.0334	0
213	6	0.295516	0	0.708755	0
214	2	0.344897	0	0.80448	0
215	6	0.490095	0	0	0
216	2	0.176507	0	1.13894	0
217	2	0.479878	0	1.04649	0
218	5	0.256897	0	0.902012	0
219	2	0.177339	0	1.50244	0.327915
220	2	0.154803	0	0.775648	0
221	13	0.330987	0	1.67068	0
222	6	0.170666	0	1.28241	0
223	18	0.257302	0	1.57167	0
224	6	0.811556	0	1.25357	0
225	2	0.144169	0	0.735036	0.144169
226	2	0.39923	0	1.23936	0.39923
227	8	0.204111	0	1.42793	0
228	8	0.0996612	0	1.19559	0
229	1	0.19611	0	1.00551	0
230	2	0.316095	0	1.5513	0
231	1	0.472212	0	0.919821	0
232	9	0.139311	0	0.468706	0
233	2	0.391038	0	0.671428	0
234	18	0.228946	0	1.34287	0.228946
235	9	0.071688	0	0.418869	0.071688
236	2	0.148745	0	1.35758	0.278203
237	2	0.103216	0	0.88108	0.103216
238	2	0.114903	0	0.739972	0.114903
239	21	0.423357	0	0.719866	0
240	2	0.295648	0	0.523541	0
241	18	0.62125	0	1.00155	0
242	4	1.45264	0	0	0
243	8	0.138223	0	0.711783	0.138223
244	1	0.297634	0	0.297634	0
245	18	0.958673	0	1.61355	0
246	15	0.118758	0	1.59107	0
247	2	0.459902	0	1.08058	0
248	2	0.241605	0	0.598767	0
249	1	0.22431	0	1.01531	0
250	2	0.709646	0	1.12055	0
251	6	0.344825	0	0.973416	0
252	2	0.777133	0	1.2091	0
253	6	0.449567	0	0.758592	0
254	1	0.549996	0	0.902796	0
255	8	0.178654	0	0.577976	0
256	0	1.54952	0	1.54952	0
257	15	0.274003	0	1.06171	0
258	1	0.590215	0	0	0
259	2	0.492905	0	0.821597	0
260	16	0.227207	0	1.02447	0
261	1	0.134338	0	0.622014	0.134338
262	1	0.558184	0	0.914285	0
263	1	0.190177	0	1.4705	0.190177
264	3	0.89017	0	0	0
265	6	0.571584	0	0.933006	0
266	0	1.06785	0	0	0
267	2	0.787629	0	1.94461	0
268	3	0.65288	0	1.04455	0
269	2	0.212472	0	0.781001	0
270	6	0.207321	0	0.653112	0.207321
271	0	0.791041	0	1.22712	0
272	4	0.417571	0	1.5321	0
273	3	0.820279	0	0	0
274	2	0.658853	0	1.55399	0
275	6	0.255517	0	1.83103	0.255517
276	2	0.425781	0	0.952567	0
277	1	0.323342	0	1.57223	0
278	2	0.32368	0	1.30167	0
279	2	0.155549	0	1.6819	0
280	1	0.231615	0	0.941492	0
281	1	0.785545	0	0.785545	0
282	1	0.123596	0	0.581852	0
283	1	0.333662	0	0.583412	0
284	1	0.563968	0	0	0
285	6	0.535963	0	0.535963	0
286	3	1.53622	0	0	0
287	8	0.131386	0	0.445731	0
288	8	0.148085	0	0.391255	0
289	2	0.323606	0	0.92759	0
290	6	0.461841	0	1.20835	0
291	18	0.498066	0	0.82902	0
292	8	0.142297	0	0.567922	0
293	1	0.574147	0	0	0
294	8	0.195795	0	0.623319	0
295	2	0.452464	0	1.4891	0
296	5	0.675288	0	1.07473	0.675288
297	2	0.310689	0	2.199	0
298	3	1.61813	0	0	0
299	16	0.266681	0	0.79863	0
300	5	0.700119	0	1.1079	0.700119
301	0	1.70778	0	0	0
302	2	0.276473	0	1.57312	0.276473
303	1	0.466402	0	1.02344	0
304	2	0.333168	0	1.09089	0
305	9	0.340006	0	0.963108	0
306	4	1.5837	0	0	0
307	2	0.442011	0	0.747478	0
308	4	1.66235	0	0	0
309	1	0.55605	0	1.38005	0
310	1	0.557768	0	0.913704	0
311	15	0.41278	0	0.929419	0
312	1	0.16673	0	0.819801	0.434575
313	2	0.191015	0	1.31807	0
314	2	0.640264	0	1.42056	0
315	2	0.499794	0	1.44501	0
316	2	0.762201	0	2.5201	0
317	5	0.310504	0	1.92071	0
318	2	0.604625	0	0	0
319	1	0.125516	0	1.10061	0
320	2	1.11625	0	2.42187	0
321	8	0.317441	0	0.317441	0
322	2	1.39225	0	1.39225	0
323	2	0.382719	0	1.55395	0
324	0	1.30025	0	0	0
325	9	0.151332	0	0.398875	0
326	6	0.511119	0	0.847717	0
327	12	0.269136	0	0	0.269136
328	12	0.183865	0	0.591896	0
329	1	0.210969	0	0.972338	0.210969
330	16	0.778787	0	0	0
331	1	0.899064	0	0	0
332	2	0.334304	0	0.584411	0
333	1	0.442867	0	0.442867	0
334	1	0.188583	0	0.347183	0
335	13	0.488653	0	0.488653	0
336	6	0.303923	0	0.725369	0
337	12	0.19931	0	0.365422	0
338	1	0.497156	0	0.827713	0
339	6	0.273596	0	0.814804	0
340	1	0.424744	0	0.721928	0
341	1	0.243057	0	0.438437	0
342	6	0.468695	0	0.786553	0
343	13	0.202464	0	0.514768	0
344	4	1.30926	0	0	0
345	4	1.82546	0	0	0
346	2	0.634653	0	1.29722	0
347	15	0.224745	0	0.697146	0
348	5	0.278191	0	1.0731	0
349	9	0.270985	0	0.383139	0.270985
350	20	1.59802	0	0	0
351	5	0.347025	0	0.347025	0
352	3	0.249268	0	0	0
353	8	0.350614	0	0	0.350614
354	1	0.196474	0	0.196474	0
355	15	1.03703	0	1.03703	0
356	6	0.338797	0	0.792891	0
357	6	0.188869	0	0.347671	0
358	1	0.210719	0	0.384671	0.210719
359	0	0.896737	0	0.896737	0
360	5	0.259701	0	0.782151	0.259701
361	6	0.328987	0	0.939319	0
362	1	0.62101	0	1.00123	0
363	14	1.11021	0	1.11021	0
364	14	0.320716	0	0.758159	0.320716
365	0	0.322113	0	0.322113	0
366	2	0.682907	0	1.593	0
367	4	0.877094	0	0	0
368	20	0.317238	0	0.75141	0.317238
369	9	2.9471	0	0	0
370	15	0.287366	0	1.60843	0
371	3	0.219243	0	0	0
372	3	0.235082	0	0.843748	0.235082
373	2	0.277601	0	0.494646	0
374	11	0.389803	0	0.389803	0
375	14	0.370578	0	0	0
376	14	0.446789	0	0.75451	0
377	11	0.437939	0	0.741471	0
378	6	0.971448	0	0	0
379	16	0.33123	0	0.33123	0
380	1	0.877668	0.877668	0.877668	0
381	5	0.655451	0	1.04803	0
382	0	1.22831	0	0	0
383	15	0.841474	0	0.841474	0
384	4	1.65821	0	0	0
385	4	1.38953	0	0	0
386	1	0.157401	0	0.293364	0.413033
387	3	0.762933	0	0	0
388	15	1.11777	0	1.11777	0
389	1	1.32547	0	1.32547	0
390	1	1.3512	0	0	0

## Sheet: Table S3
Table S3. Genes significantly expressed in cells within Clusters 1-2
	% of expressing cells in
Gene	Clusters 1-2	Others	Log2(Clusters 1-2/Others)	P value	Adjusted P value
AARD	41.8	11.5	0.365381	2.1e-273	4.73e-269
AC011247.1	46	13.8	0.303538	5.6e-268	1.26e-263
AC020916.1	65.5	35.6	0.291438	4.69e-130	1.05e-125
ALDH1A3	48	17.6	0.625317	7.14e-247	1.61e-242
ANKRD36C	39.5	13.9	0.33612	1.29e-178	2.89e-174
ANPEP	42.5	10.9	0.415211	1.65e-297	3.71e-293
ANXA1	67.9	29.1	1.2382	0	0
APOC1	45	17	0.305241	4.68e-188	1.05e-183
APP	91	56.7	0.570979	3.34e-233	7.52e-229
ARID5A	61.3	29.8	0.344519	2e-180	4.5e-176
ARL4A	74.8	43.2	0.267797	7.19e-124	1.62e-119
ARL4C	49.8	15.8	0.476661	1.77e-293	3.99e-289
ARRDC3	69.5	30.3	0.473939	4.22e-283	9.5e-279
B3GNT5	34.9	8.4	0.289748	1.55e-259	3.49e-255
BARX2	56.4	20.5	0.4692	9.57e-274	2.15e-269
BBOX1	33.2	5.8	0.357672	0	0
C6orf48	83	50.9	0.330021	1.16e-153	2.62e-149
CA3	17.1	2.8	0.489825	1.53e-166	3.43e-162
CALD1	76.3	30.8	0.639041	0	0
CASC8	45.5	16.1	0.267323	8.49e-211	1.91e-206
CCL28	85.3	33.9	0.945792	0	0
CD55	59.5	27.2	0.458238	2.3e-210	5.18e-206
CDC42EP5	68.2	29.8	0.385661	3.11e-256	6.99e-252
CHI3L1	32.4	7.7	0.50157	6.55e-241	1.47e-236
CITED4	80.9	38.5	0.49876	0	0
CLDN1	26.2	7.5	0.294578	6.64e-150	1.49e-145
CLDN3	86	53.3	0.780593	2.14e-219	4.82e-215
CLDN4	95.4	75.8	0.290446	5.52e-60	1.24e-55
CMTM7	61.9	26	0.410882	2.49e-255	5.61e-251
COX4I1	99.1	90.5	0.287575	2.74e-103	6.18e-99
CRABP1	63.1	25.7	0.412925	3.15e-245	7.09e-241
CRABP2	81.3	50	0.389533	4.07e-144	9.15e-140
CRYAB	90.9	44.1	0.984334	0	0
CTGF	44.4	16.9	0.562927	1.41e-191	3.17e-187
CXCL16	62.2	25.6	0.455469	4.22e-264	9.5e-260
CXCL2	87.9	47	1.29382	0	0
CXCL3	58	18.5	0.880223	0	0
CYR61	74.4	43.1	0.576712	1.2e-140	2.69e-136
CYTOR	53.7	29.8	0.300105	5.13e-100	1.15e-95
DDIT4	62.6	30.9	0.260123	6.68e-156	1.5e-151
DSC2	67.5	27.3	0.422237	2e-301	4.51e-297
DSG2	60.8	29.8	0.250867	6.39e-160	1.44e-155
DUSP1	85.6	57.7	0.558514	4.95e-115	1.11e-110
DUSP2	45.1	18.6	0.518551	1.42e-166	3.19e-162
EDN1	41.7	16.7	0.533824	1.9e-160	4.27e-156
EEF1A1	100	99.6	0.460591	0	0
EEF1B2	99.2	86.7	0.533685	7.48e-284	1.68e-279
EEF2	98.4	84.4	0.453151	3.7e-168	8.32e-164
EGR1	88.2	60.6	0.291277	9.97e-102	2.24e-97
EGR2	54.3	21	0.42265	1.35e-238	3.04e-234
EGR3	53.9	21.8	0.499523	5.02e-231	1.13e-226
EHF	68.5	30.4	0.417549	3.54e-250	7.97e-246
EIF3D	87.3	54.5	0.44206	1.68e-209	3.79e-205
EIF3E	96.3	75.5	0.659314	5.08e-258	1.14e-253
EIF3G	87.9	60.1	0.253473	1.39e-110	3.13e-106
EIF3L	91.9	65.8	0.391655	8.27e-159	1.86e-154
EMP1	72.6	48.1	0.456608	5.59e-81	1.26e-76
EPB41L4A-AS1	81.4	46.3	0.311195	6.88e-157	1.55e-152
FABP7	44.1	11.2	0.457303	0	0
FAU	100	97.4	0.348881	5.1e-206	1.15e-201
FBL	82.1	46.1	0.427819	2.66e-212	5.99e-208
FDCSP	11.4	5	0.817266	1.26e-31	2.84e-27
FXYD5	56.3	28.7	0.360117	1.97e-137	4.44e-133
GABRP	84	30.8	0.944996	0	0
GALNT1	64.5	32.2	0.279238	8.46e-176	1.9e-171
GAPDH	99.5	89.2	0.422848	4.01e-222	9.01e-218
GBP2	54.4	21	0.466696	4.64e-253	1.04e-248
GPM6B	49.8	17.2	0.286803	7.32e-248	1.65e-243
GSTA1	10.8	1.5	0.254834	2.23e-113	5.01e-109
GUCY1A1	46	15.6	0.312075	1.23e-238	2.76e-234
HEBP2	86.6	60.6	0.373243	2.53e-85	5.69e-81
HINT1	98.5	84	0.299332	8.67e-106	1.95e-101
HIST3H2A	54.4	20	0.290629	7.62e-234	1.71e-229
HLA-B	92.6	65	0.300211	1.31e-112	2.95e-108
HMGA1	62.6	30.9	0.336474	3.36e-181	7.56e-177
HNRNPA1	97.7	83.5	0.326552	5.42e-103	1.22e-98
ID2	74.4	46.1	0.562153	2.73e-119	6.15e-115
ID4	73.6	29.1	0.706139	0	0
IFRD1	73	41.6	0.456087	7.47e-155	1.68e-150
IL34	27.3	7.3	0.268534	1.45e-174	3.26e-170
IMPDH2	83.1	48.1	0.46696	2.23e-229	5.03e-225
INSR	68.6	36.5	0.487002	1.49e-170	3.34e-166
ITGA6	52.1	21.3	0.253549	5.62e-195	1.26e-190
ITGB8	39.5	12	0.315431	1.51e-229	3.39e-225
KCNN4	51.8	20.6	0.266669	9.63e-197	2.17e-192
KIT	74	21.6	0.72271	0	0
KLF4	73.6	44.9	0.413551	3.38e-107	7.61e-103
KLF5	58.9	27.4	0.313903	7.71e-178	1.73e-173
KLK5	36.1	9.1	0.63432	6.41e-263	1.44e-258
KLK7	17.6	3.1	0.311682	6.28e-163	1.41e-158
KRT15	93.4	43.3	1.25457	0	0
KRT16	34.4	9.4	0.587464	7.04e-223	1.58e-218
KRT17	50.2	24.6	0.643162	2.15e-140	4.85e-136
KRT19	97.7	84.7	0.365498	4.79e-74	1.08e-69
KRT23	50.4	16.1	1.13465	0	0
KRT5	39.6	13.8	0.258418	3.6e-180	8.1e-176
KRT6B	28.6	8.2	0.335737	2.49e-166	5.6e-162
KRT7	91.7	62	0.775157	8.93e-197	2.01e-192
KRT81	21.1	5.3	1.19097	6.81e-144	1.53e-139
KRTCAP3	67.5	34.7	0.281106	1.99e-175	4.47e-171
LCN2	33.1	9.7	0.39277	6.78e-189	1.53e-184
LGALSL	36	15.8	0.289928	9.35e-114	2.1e-109
LIF	27.4	8	0.424981	2.03e-160	4.57e-156
LINC01198	52.6	22.1	0.503831	1.46e-197	3.28e-193
LIPH	42.4	19.7	0.378428	2.65e-120	5.96e-116
LMNA	90.2	67.4	0.408564	1.35e-74	3.04e-70
LMO4	78.6	43.4	0.346105	1.05e-179	2.37e-175
LY6E	89.5	56.8	0.618745	5.43e-216	1.22e-211
MAP2K3	51	26.4	0.277158	6.35e-116	1.43e-111
MESP1	54.4	19.5	0.408118	1.27e-274	2.85e-270
MFGE8	85.6	39.2	0.55037	0	0
MIA	45.2	17.8	0.293835	6.99e-161	1.57e-156
MMP7	51.7	15.9	0.83065	6.11e-308	1.37e-303
MT-CO1	98.9	95.6	0.275532	7.6e-96	1.71e-91
MT-CO2	98.9	95.3	0.353062	1.79e-118	4.02e-114
MT-CO3	98.6	95	0.275341	1.46e-88	3.29e-84
MT-ND4	98.5	94	0.321871	1.77e-126	3.98e-122
MT1X	84.2	54	0.277995	2.16e-106	4.86e-102
MTRNR2L1	17.6	8.2	0.421471	3.23e-45	7.26e-41
MUC15	35.6	12.7	0.265975	1.87e-153	4.21e-149
MYC	80.6	43.6	0.553929	1.74e-217	3.92e-213
NACA	99.8	94.8	0.277485	5.91e-167	1.33e-162
NAP1L1	92.2	63.3	0.370864	2.02e-161	4.54e-157
NAV2	44.5	15.8	0.30214	1.56e-210	3.51e-206
NCALD	62.6	21.8	0.496093	0	0
NCOA7	59.1	22	0.676087	5.77e-297	1.3e-292
NDRG2	90.2	43.1	0.786528	0	0
NEU1	55.6	32.7	0.257052	6.16e-86	1.38e-81
NFIB	91.1	50.7	0.659061	0	0
NFKBIA	87.1	57.5	0.609986	1.37e-144	3.09e-140
NFKBIZ	68.8	30.3	0.485903	1.07e-272	2.41e-268
NOP53	95.9	74.4	0.495581	2.79e-184	6.27e-180
NPM1	97.9	80.5	0.340942	9.98e-140	2.25e-135
NPM3	57.9	23.6	0.297808	2.22e-223	5e-219
NR4A1	83.3	48.3	0.705427	2.17e-213	4.89e-209
NR4A2	70.8	32.7	0.447753	1.75e-235	3.94e-231
NTRK2	78.5	28.8	0.814277	0	0
PABPC1	98.8	85.9	0.482798	2.45e-149	5.52e-145
PADI2	42.9	13.2	0.277975	1.31e-241	2.94e-237
PDE4B	50.3	17	0.388809	2.4e-261	5.41e-257
PDZK1IP1	69.7	35.2	0.351679	1.06e-179	2.37e-175
PEG10	57.4	15	0.613166	0	0
PELI1	55	24	0.330268	1.11e-192	2.49e-188
PHLDA1	76.2	28.6	0.630297	0	0
PHLDA2	74.2	47.1	0.324722	3.14e-107	7.07e-103
PI3	31.3	7.6	0.673103	4.16e-228	9.37e-224
PIGR	82.7	33	1.19278	0	0
PLAUR	29.1	13.7	0.325562	5.12e-78	1.15e-73
PLPP2	75.8	42.6	0.29542	1.46e-154	3.29e-150
PNRC1	91.2	65.3	0.520788	2.66e-150	5.98e-146
PPA1	92.5	62.3	0.333989	1.09e-151	2.46e-147
PPP1R1B	65	29.5	0.273357	4.8e-212	1.08e-207
PROM1	52.2	14.8	0.450944	0	0
PTMA	100	97.9	0.287054	4.59e-93	1.03e-88
PTN	45.3	17.3	1.73935	9.82e-218	2.21e-213
RACK1	99.7	96.6	0.58971	0	0
RAP2B	38.5	16.7	0.309511	8.15e-128	1.83e-123
RARRES1	49.4	14.6	1.09346	0	0
RASGEF1B	34.5	10.3	0.387564	1.82e-197	4.09e-193
RBM3	92	66.4	0.269704	3.05e-106	6.87e-102
RCAN1	72.6	33.7	1.61658	0	0
RGCC	81.2	36.8	0.834855	0	0
RGS2	63.3	22.3	1.71108	0	0
RNF145	66.2	31.9	0.312537	3.56e-190	8e-186
RPL10	100	99.7	0.55942	0	0
RPL10A	99.9	98.2	0.452219	6.41e-272	1.44e-267
RPL11	100	99.5	0.376295	2.49e-213	5.59e-209
RPL12	100	99.4	0.45354	1.25e-230	2.82e-226
RPL13	100	99.5	0.491063	0	0
RPL13A	99.4	96.8	0.601739	0	0
RPL14	99.9	97.9	0.354044	2.59e-233	5.83e-229
RPL15	99.9	98.9	0.365048	9.8e-225	2.2e-220
RPL17	92.9	70.3	0.632187	4.19e-185	9.42e-181
RPL18	100	97.8	0.372393	1.04e-232	2.34e-228
RPL18A	100	99	0.535142	9.12e-302	2.05e-297
RPL19	100	99	0.461111	0	0
RPL21	99.6	97.8	0.276803	1.01e-90	2.28e-86
RPL23A	99.4	97.1	0.383365	8.75e-168	1.97e-163
RPL26	99.9	98.9	0.291553	4.12e-131	9.27e-127
RPL27	99.1	94.1	0.274712	6.21e-114	1.4e-109
RPL27A	98.8	95.8	0.483337	5.25e-242	1.18e-237
RPL28	99.9	98.7	0.252116	4.64e-98	1.04e-93
RPL29	99.9	98.7	0.33433	2.94e-193	6.61e-189
RPL3	100	99.7	0.459124	0	0
RPL30	99.9	98	0.285627	5.51e-188	1.24e-183
RPL31	98.5	93.3	0.419143	2.61e-141	5.87e-137
RPL32	100	99.6	0.372537	7.67e-213	1.73e-208
RPL34	100	99.7	0.446769	1.69e-270	3.79e-266
RPL35	99.8	98.3	0.379121	6.29e-181	1.42e-176
RPL35A	99.9	98.9	0.381255	3.64e-222	8.19e-218
RPL36	99.9	99	0.450047	1.77e-217	3.99e-213
RPL36A	97.4	87	0.403648	3.41e-115	7.67e-111
RPL37	99.8	98.1	0.359253	1.85e-174	4.16e-170
RPL37A	99.3	97.7	0.560132	3.14e-300	7.07e-296
RPL38	99	95	0.326244	6.01e-133	1.35e-128
RPL39	100	99.3	0.515631	2.7e-243	6.07e-239
RPL4	99	91	0.476102	4.47e-211	1.01e-206
RPL5	99.8	97.1	0.399791	1.01e-221	2.27e-217
RPL6	99.9	98.3	0.268613	5.66e-131	1.27e-126
RPL7	99.5	96.6	0.429874	1.02e-185	2.28e-181
RPL7A	99.8	98	0.284916	4.84e-155	1.09e-150
RPL8	100	98.9	0.416965	1.91e-239	4.29e-235
RPL9	99.8	98	0.494538	0	0
RPLP0	99.5	95.1	0.533355	6.37e-247	1.43e-242
RPLP2	99.7	97.8	0.477451	1.39e-253	3.13e-249
RPS10	97.8	86.2	0.456667	4.81e-177	1.08e-172
RPS11	98.5	88.5	0.260515	2.06e-98	4.62e-94
RPS12	100	99.7	0.348552	6.34e-204	1.43e-199
RPS13	99.9	98.2	0.298808	4.68e-157	1.05e-152
RPS14	100	99.4	0.369093	1.68e-203	3.78e-199
RPS15A	99.9	99.1	0.373731	1.1e-180	2.47e-176
RPS16	99.4	95.6	0.467768	1.66e-240	3.74e-236
RPS17	94.8	77.8	0.555511	5.13e-173	1.15e-168
RPS18	100	99.8	0.541834	7.58e-278	1.71e-273
RPS19	100	99.2	0.61158	0	0
RPS2	99.8	98.7	0.663332	3.16e-302	7.11e-298
RPS20	96.8	82.3	0.521717	4.32e-220	9.72e-216
RPS21	99.7	96.3	0.697033	0	0
RPS23	100	99	0.416981	1.77e-289	3.98e-285
RPS27	99.8	99.2	0.303659	2.77e-123	6.24e-119
RPS27A	100	99.2	0.485952	0	0
RPS28	100	99.5	0.381323	7.1e-160	1.6e-155
RPS29	99.2	96.6	0.480135	5.96e-235	1.34e-230
RPS3	100	99	0.417082	1.68e-234	3.77e-230
RPS3A	99.9	99.2	0.343913	7.05e-190	1.59e-185
RPS4X	100	99.7	0.292108	5.49e-143	1.23e-138
RPS5	99.8	97.7	0.604713	0	0
RPS6	100	99.3	0.503648	4.81e-295	1.08e-290
RPS7	99.8	97.7	0.427139	8.38e-223	1.89e-218
RPS8	100	99.2	0.452177	2.69e-259	6.05e-255
RPS9	100	98.9	0.554303	0	0
RPSA	99.4	91.6	0.596196	3.58e-305	8.05e-301
RSL1D1	87.4	56.3	0.321857	3.85e-158	8.67e-154
S100A6	97.6	78.2	0.766287	5.8e-136	1.31e-131
S100A9	25.3	10	0.26513	1.24e-90	2.78e-86
S100B	44.6	14.9	0.322148	5.18e-233	1.17e-228
SAA2	39.6	11.5	0.452641	3.83e-240	8.62e-236
SFRP1	98.2	44.6	1.37042	0	0
SGK1	51.7	21.7	0.630174	1.52e-208	3.42e-204
SLC12A2	76.8	38.1	0.47724	1.31e-247	2.95e-243
SLC25A37	63.6	27.2	0.480728	7.96e-259	1.79e-254
SLC25A6	97.1	83.9	0.463109	4.56e-166	1.03e-161
SLC34A2	37.5	12	0.338507	7.01e-197	1.58e-192
SLPI	87.5	43.1	1.22643	0	0
SNCG	36.1	17.3	0.284658	6.11e-89	1.38e-84
SNHG12	51.8	25.4	0.258238	3.77e-126	8.49e-122
SNHG7	88.5	52	0.51197	1.32e-225	2.97e-221
SNORC	60.7	27.4	0.623526	1.97e-199	4.43e-195
SOD2	68.4	33.2	0.618388	9.65e-237	2.17e-232
SOSTDC1	38.9	14.9	0.291198	1.36e-143	3.05e-139
SOX9	70.6	39.5	0.342077	8.07e-146	1.82e-141
SPHK1	36.7	11.9	0.261455	1.33e-189	2.99e-185
STAC2	37.5	13.7	0.510062	1.8e-178	4.05e-174
SVIL	47.4	16	0.32627	6.5e-245	1.46e-240
SYCE1L	71.1	27.5	0.426015	4.28e-306	9.62e-302
SYNM	43.3	12.3	0.465008	7.12e-278	1.6e-273
TACSTD2	93.5	73.7	0.416739	1.3e-57	2.91e-53
TANK	64.8	30	0.362379	1.83e-228	4.11e-224
TCN1	16.8	6.1	0.269042	2.4e-69	5.41e-65
THUMPD3-AS1	73.7	41.4	0.391455	5.22e-169	1.18e-164
TLE4	72.3	27.5	0.52968	0	0
TM4SF1	93.7	70.1	0.451211	5e-80	1.13e-75
TNFAIP2	26.3	8.6	0.253173	1.85e-127	4.15e-123
TOMM7	98.1	86.7	0.257437	8.89e-83	2e-78
TRIM2	51.3	17.9	0.318292	9.08e-259	2.04e-254
TSC22D1	92.8	67	0.603767	7.47e-141	1.68e-136
TSHZ2	39.1	13	0.325025	6.31e-194	1.42e-189
TTYH1	48.5	12.8	0.364823	0	0
TUBA1A	75.1	38.2	0.576653	6.97e-224	1.57e-219
UBXN1	85.3	55.3	0.259742	4.79e-120	1.08e-115
UQCRH	95.4	76.4	0.283069	1.14e-90	2.57e-86
USP53	55.1	27	0.415088	3.71e-155	8.34e-151
YBX1	97.1	75.7	0.397551	2.21e-162	4.96e-158
ZC3H12A	57.3	31.9	0.29534	7.3e-108	1.64e-103
ZFAS1	98.7	81.1	0.558881	5.01e-273	1.13e-268
